# Supplementary material for: ATP13A2 activates the pentose phosphate pathway to promote colorectal cancer growth though TFEB‐PGD axis
Source: Clin Transl Med. 2023 May 26;13(5):e1272. doi: 10.1002/ctm2.1272 (PMC10220388; doi:10.1002/ctm2.1272)
Supplement: Supplementary file 7 — Table S1: Information about primer [file CTM2-13-e1272-s004.xls]

## Sheet: 数据
Supplementary table1: Information about primer
		5'-3'
ATP13A2-sgRNA1		GGTCATCGGCTATCACGTCG
ATP13A2-sgRNA2		CCCCAACGTGATCAGCATAC
ATP13A2 sgRNA1 identify forward primer		CCCTCAGCTCCTCAGTTTCA
ATP13A2 sgRNA1 identify reverse primer		CTCAGCCTGACTCTCACCTC
ATP13A2 sgRNA2 identify forward primer		GGGCAGAAGGGACGGGTCGG
ATP13A2 sgRNA2 identify reverse primer		CTGTGGGGACGGCTCCAGGC
ATP13A2-F	primerF	AGGGACATCAATAGATCCCCTC
ATP13A3-R	primerR	CACGACGTGATAGCCGATGA
TFEB-F	primerF	ACCTGTCCGAGACCTATGGG
TFEB-R	primerR	CGTCCAGACGCATAATGTTGTC
PFKL-F	primerF	GCTGGGCGGCACTATCATT
PFKL-R	primerR	TCAGGTGCGAGTAGGTCCG
G6PD-F	primerF	ACCGCATCGACCACTACCT
G6PD-R	primerR	TGGGGCCGAAGATCCTGTT
PFKP-F	primerF	GACCTTCGTTCTGGAGGTGAT
PFKP-R	primerR	CACGGTTCTCCGAGAGTTTG
PGD-F	primerF	ATGGCCCAAGCTGACATCG
PGD-R	primerR	AAAGCCGTGGTCATTCATGTT
ALDOB-F	primerF	CCACCGTAACAGCTCTCCAC
ALDOB-R	primerR	CACTCATGCCACCAGACAAAA
H6PD-F	primerF	GCAGAGCACAAGGATCAGTTC
H6PD-R	primerR	GGCAGCTACTGTTGATGTTGC
TKT-F	primerF	TCCACACCATGCGCTACAAG
TKT-R	primerR	CAAGTCGGAGCTGATCTTCCT
ALDOA-F	primerF	ATGCCCTACCAATATCCAGCA
ALDOA-R	primerR	GCTCCCAGTGGACTCATCTG
PGLS-F	primerF	GGAGCCTCGTCTCGATGCTA
PGLS-R	primerR	GAGAGAAGATGCGTCCGGT
PGM1-F	primerF	CCAAACCGACTGAAGATCCGT
PGM1-R	primerR	CATGTTTCGATCCCCATCTCC
FBP1-F	primerF	CGCGCACCTCTATGGCATT
FBP1-R	primerR	TTCTTCTGACACGAGAACACAC
GPI-F	primerF	CAAGGACCGCTTCAACCACTT
GPI-R	primerR	CCAGGATGGGTGTGTTTGACC
ALDOC-F	primerF	ATGCCTCACTCGTACCCAG
ALDOC-R	primerR	TTTCCACCCCAATTTGGCTCA
TALDO1-F	primerF	CTCACCCGTGAAGCGTCAG
TALDO1-R	primerR	GTTGGTGGTAGCATCCTGGG
site3,4-PGD	primerF	AGCCAGACTCCATCTCAACAAT
	primerR	GGTCTCAAACTCCTGACCTCG
site2-PGD	primerF	TGGGTCTCTTCAACCGCAG
	primerR	GTGCTCGTTCAGTCCTGTGC
site1-PGD	primerF	CACAGATGAGCCTCAGAAACG
	primerR	CCTTGGGCCTATTTGTAGTCAG
site5-PGD	primerF	AACAGAGCAAAGACCTGGTCT
	primerR	CACCATGCCCAGCTAATGTT
siNC	primerF	UUCUCCGAACGUGUCACGUTT
	primerR	ACGUGACACGUUCGGAGAATT
