# Supplementary material for: ATP13A2 activates the pentose phosphate pathway to promote colorectal cancer growth though TFEB‐PGD axis
Source: Clin Transl Med. 2023 May 26;13(5):e1272. doi: 10.1002/ctm2.1272 (PMC10220388; doi:10.1002/ctm2.1272)
Supplement: Supplementary file 8 — Table S2: Information about antibodies [file CTM2-13-e1272-s001.xlsx]

## Sheet: Sheet1
Supplementary table2: Information about antibodies
Antibody	Company	Cat	source
PGD	Abcam	ab129199	Rabbit
TFEB	CST	4240	Rabbit
TFEB-SER142	Abmart	M018826	Mouse
β-actin	Abcam	ab8226	Mouse
Histone-H3	CST	4499S	Rabbit
Ki67	CST	9129S	Rabbit
p-mTOR	CST	5879S	Rabbit
ATP13A2	CST	2971S	Rabbit
cleaved caspase3	CST	9661S	Rabbit
cleaved caspase7	CST	9491S	Rabbit
Bcl2	CST	15071S	Mouse
